# Supplementary material for: STING-induced blood-brain barrier opening combined with radiotherapy potentiates antitumor response in a high-grade glioma model
Source: J Clin Invest. 2026 Feb 16;136(4):e198843. doi: 10.1172/JCI198843 (PMC12904701; doi:10.1172/JCI198843)
Supplement: Supporting data values [file jci-136-198843-s021.xlsx]

## Sheet: Figure 4B
	UT			Fluorescein			RT + F			PBS					RT + PBS		8803				RT + 8803
0h	4490.32	4654.6	5037.92	5092.68	5366.48	5421.24	6078.36	6023.6	6625.96	950787	634833						2.25955e+06	2.5892e+06	5.48238e+06
2h										292254	17578	601319	8652.08		7118.8	773978	6845	6899.76	6924.2	2570326	535443	91284.9
6h										3121.32	3449.88	3942.72	345481		4709.36	1.36878e+06	6.54042e+06	6.05569e+06	929496	8.79385e+06	790734	1.75911e+06
24h										18618.4	56895.6	3340.36	6735.48	4326.04	4216.52	173918	6.64458e+06	7.5537e+06	7.53333e+06	2.72272e+06	7.76458e+06	703392

## Sheet: Figure 4D
	PBS			8803
0h	4052.24	757453	1.711e+06	3.04153e+06	988169
24h	7173.56	6954.52	7447.36	7611.64	7447.36	161761

## Sheet: Figure 4F
	PBS			8803
0h	2.49185e+06	2.95381e+06	873312	3.24475e+06	2.82874e+06	4.14155e+06
24h	25025.3	23711.1		7.92032e+06	7392.6	6.56764e+06

## Sheet: Figure 5E
Control	10 uM 8803	2Gy RT	10 uM 8803 + 2Gy RT
1.22857	1.59592	0.620408	0.812245
0.84898	1.50204	0.755102	1.01225
0.922449	1.52653	0.661224	1.02857

## Sheet: Figure 6C
PBS	8803
0.62	0.75
0.68	0.4
0.75	1
0.8	0.85
0.6	0.85

## Sheet: Figure 6D
				PBS				8803
Day 2	0.7121	0.467318	0.60116	0.297747	0.814536	1.41926	1.07054	0.98794	1.1354	1.6884
Day 4	0.85409	0.595011	0.27385	0.378655	0.201389	1.34751	2.58595	1.37851	1.4034	2.64706

## Sheet: Figure 6E
			PBS				8803
Day 3	58.5496	158.043	55.2555	290.432	33	7.09804	51.7928	11.3428	3.61702	18.4553
Day 4	66.1832	107.609	343.066	362.162	380	49.4118	38.247	23.3215	4.78723	-46.6667

## Sheet: Figure 6F
	PBS	8803
	11	7
	6	10
	10	6
	8	8
	7	12
	12	9
	9	7
	5	10
	11	11
		5
		8
		9
		6
		12
		10
		7
		11
		8

## Sheet: Figure 6G
PBS	8803
0.864312	0.769462
1.0499
0.633714	0.585369
0.470603	0.654762

## Sheet: Figure 6H
PBS	8803
0.42465	2.18356
0.16771	2.69808
0.28496	1.47581
0.16894

[truncated: 3 more sheets: Figure 6I, Supplementary Figure 2B, Supplementary Figure 2E]
